# Supplementary material for: Data on the occurrence of corticolous myxomycetes from Denali National Park, Alaska
Source: Data Brief. 2016 Mar 18;7:1196–8. doi: 10.1016/j.dib.2016.03.048 (PMC4927954; doi:10.1016/j.dib.2016.03.048)
Supplement: Supplementary file 1 — Supplementary material [file mmc1.xlsx]

## Sheet: Records
Supplementary File 1a – Records of myxomycetes and myxomycete-like organisms
Cons.		Tree ID		collectors	substrate	substrate	Specimen		Cons. No.
No.	Group	(once)	mc_no	number	type	plant	determined?	Species	species	Species, full name
1	M	1	1		b4	PICgla	1	DDYsqu	1	Didymium squamulosum (Alb. & Schwein.) Fr.
2	M	3	3	26071	b4	PICgla	1	LEOfra	2	Leocarpus fragilis (Dicks.) Rostaf.
3	M		3	25976	b4	PICgla	1	PARsol	3	Paradiacheopsis solitaria (Nann.-Bremek.) Nann.-Bremek.
4	M	4	4		b4	PICgla	1	pls yellow	2	plasmodium
5	M	5	5		b4	PICgla	1	pls yellow	2	plasmodium
6	M		5	25975	b4	PICgla	1	PARsol	3	Paradiacheopsis solitaria (Nann.-Bremek.) Nann.-Bremek.
7	M	8	8	26068	b4	PICgla	1	STEfus	4	Stemonitis fusca Roth
8	M	9	9		b4	PICgla	1	pls yellow	2	plasmodium
9	M	10	10	25974	b4	PICgla	1	PARsol	3	Paradiacheopsis solitaria (Nann.-Bremek.) Nann.-Bremek.
10	M		10		b4	PICgla	1	pls yellow	2	plasmodium
11	M	12	12	25978	b4	PICgla	1	PARsol	3	Paradiacheopsis solitaria (Nann.-Bremek.) Nann.-Bremek.
12	M	13	13		b4	PICgla	1	pls yellow	2	plasmodium
13	M	15	15	26055	b4	PICgla	1	LEOfra	2	Leocarpus fragilis (Dicks.) Rostaf.
14	M		15	25977	b4	PICgla	1	DDYsqu	1	Didymium squamulosum (Alb. & Schwein.) Fr.
15	M		15		b4	PICgla	0	pls white	5	plasmodium
16	M	19	19	26056	b4	PICgla	1	LEOfra	2	Leocarpus fragilis (Dicks.) Rostaf.
17	M	20	20		b4	PICgla	1	pls yellow	2	plasmodium
18	M	21	21		b4	PICgla	1	LEOfra	2	Leocarpus fragilis (Dicks.) Rostaf.
19	M	23	23		b4	PICgla	0	pls white	5	plasmodium
20	M	24	24	25981	b4	PICgla	1	PARsol	3	Paradiacheopsis solitaria (Nann.-Bremek.) Nann.-Bremek.
21	M	25	25	25947	b4	PICgla	1	PARsol	3	Paradiacheopsis solitaria (Nann.-Bremek.) Nann.-Bremek.
22	M		25		b4	PICgla	1	pls yellow	2	plasmodium
23	M		25		b4	PICgla	1	ARCcin	6	Arcyria cinerea (Bull.) Pers.
24	M	26	26	25948	b4	PICgla	1	PARsol	3	Paradiacheopsis solitaria (Nann.-Bremek.) Nann.-Bremek.
25	M		26		b4	PICgla	1	pls yellow	2	plasmodium
26	M	27	27		b4	PICgla	1	pls yellow	2	plasmodium
27	M		27	25980	b4	PICgla	1	PARsol	3	Paradiacheopsis solitaria (Nann.-Bremek.) Nann.-Bremek.
28	M	29	29	25979	b4	PICgla	1	PARsol	3	Paradiacheopsis solitaria (Nann.-Bremek.) Nann.-Bremek.
29	M		29		b4	PICgla	0	pls white	5	plasmodium
30	M	30	30	26057	b4	PICgla	1	DDYdif	7	Didymium difforme (Pers.) S.F. Gray
31	M		30	see26057	b4	PICgla	1	PHYcin	8	Physarum cinereum (Batsch) Pers.
32	M		30		b4	PICgla	1	pls yellow	2	plasmodium
33	M	31	31		b4	PICgla	0	pls white	5	plasmodium
34	M		31		b4	PICgla	1	pls yellow	2	plasmodium
35	M		31	26118	b4	PICgla	1	BAD	9	Badhamia Berk.
36	M	32	32		b4	PICgla	1	pls yellow	2	plasmodium
37	M	34	34		b4	PICgla	1	LEOfra	2	Leocarpus fragilis (Dicks.) Rostaf.
38	M		34	25983	b4	PICgla	1	PARsol	3	Paradiacheopsis solitaria (Nann.-Bremek.) Nann.-Bremek.
39	M		34	see 25983	b4	PICgla	1	PARfim	10	Paradiacheopsis fimbriata (G. Lister & Cran) Hertel
40	M		34	26054	b4	PICgla	1	ARCden	11	Arcyria denudata (L.) Wettst.
41	M	36	36		b4	PICgla	1	pls yellow	2	plasmodium
42	M	37	37		b4	PICgla	1	pls yellow	2	plasmodium
43	M	38	38	26070	b4	PICgla	1	LEOfra	2	Leocarpus fragilis (Dicks.) Rostaf.
44	M		38	25982	b4	PICgla	1	DDYsqu	1	Didymium squamulosum (Alb. & Schwein.) Fr.
45	M	39	39	26117	b4	PICgla	1	LEOfra	2	Leocarpus fragilis (Dicks.) Rostaf.
46	M		39		b4	PICgla	1	DDYsqu	1	Didymium squamulosum (Alb. & Schwein.) Fr.
47	M	40	40		b4	PICgla	1	pls yellow	2	plasmodium
48	M	41	41		b4	PICgla	0	pls white	5	plasmodium
49	M	44	44		b4	PICgla	1	pls yellow	2	plasmodium
50	M	45	45		b4	PICgla	1	pls yellow	2	plasmodium
51	M	47	47	26072	b4	PICgla	1	LEOfra	2	Leocarpus fragilis (Dicks.) Rostaf.
52	M	52	52	25949	b4	PICgla	1	PARsol	3	Paradiacheopsis solitaria (Nann.-Bremek.) Nann.-Bremek.
53	M	53	53	25950	b4	PICgla	1	PARsol	3	Paradiacheopsis solitaria (Nann.-Bremek.) Nann.-Bremek.
54	M		53		b4	PICgla	1	pls yellow	2	plasmodium
55	M	54	54		b4	PICgla	1	pls yellow	2	plasmodium
56	M		54		b4	PICgla	0	pls white	5	plasmodium
57	M		54	25985	b4	PICgla	1	PARsol	3	Paradiacheopsis solitaria (Nann.-Bremek.) Nann.-Bremek.
58	M	55	55	25984	b4	PICgla	1	PARsol	3	Paradiacheopsis solitaria (Nann.-Bremek.) Nann.-Bremek.
59	M	56	56		b4	PICgla	0	pls white	5	plasmodium
60	M	60	60		b4	PICgla	1	pls yellow	2	plasmodium
61	M	63	63		b4	PICgla	1	pls yellow	2	plasmodium
62	M		63	25986	b4	PICgla	1	PARsol	3	Paradiacheopsis solitaria (Nann.-Bremek.) Nann.-Bremek.
63	M	64	64		b4	PICgla	0	pls white	5	plasmodium
64	M	69	69	26073	b4	PICgla	1	LEOfra	2	Leocarpus fragilis (Dicks.) Rostaf.
65	M	70	70		b4	PICgla	0	pls white	5	plasmodium
66	M	72	72	26069	b4	PICgla	1	STEfus	4	Stemonitis fusca Roth
67	M	74	74		b4	PICgla	1	pls yellow	2	plasmodium
68	M	75	75	25990	b4	PICgla	1	PARsol	3	Paradiacheopsis solitaria (Nann.-Bremek.) Nann.-Bremek.
69	M	76	76	25989	b4	PICgla	1	PARsol	3	Paradiacheopsis solitaria (Nann.-Bremek.) Nann.-Bremek.
70	M		76		b4	PICgla	0	pls white	5	plasmodium
71	M		76		b4	PICgla	1	pls yellow	2	plasmodium
72	M	77	77	25988	b4	PICgla	1	PARsol	3	Paradiacheopsis solitaria (Nann.-Bremek.) Nann.-Bremek.
73	M	80	80		b4	PICgla	1	pls yellow	2	plasmodium
74	M	82	82	25987	b4	PICgla	1	PARsol	3	Paradiacheopsis solitaria (Nann.-Bremek.) Nann.-Bremek.
75	M		82		b4	PICgla	1	pls yellow	2	plasmodium
76	M	84	84	25951	b4	PICgla	1	PARsol	3	Paradiacheopsis solitaria (Nann.-Bremek.) Nann.-Bremek.
77	M	86	86		b4	PICgla	0	pls white	5	plasmodium
78	M	88	88	25991	b4	PICgla	1	DDYsqu	1	Didymium squamulosum (Alb. & Schwein.) Fr.
79	M		88	25992	b4	PICgla	1	PHYcin	8	Physarum cinereum (Batsch) Pers.
80	M		88		b4	PICgla	1	pls yellow	2	plasmodium
81	M		88		b4	PICgla	1	ARCcin	6	Arcyria cinerea (Bull.) Pers.
82	M		88		b4	PICgla	0	pls white	5	plasmodium
83	M	91	91	25993	b4	PICgla	1	DDYsqu	1	Didymium squamulosum (Alb. & Schwein.) Fr.
84	M		91	26074	b4	PICgla	1	LEOfra	2	Leocarpus fragilis (Dicks.) Rostaf.
85	M	92	92		b4	PICgla	1	pls yellow	2	plasmodium
86	M		92	26058	b4	PICgla	1	DDYsqu	1	Didymium squamulosum (Alb. & Schwein.) Fr.
87	M	100	100		b4	PICgla	1	pls yellow	2	plasmodium
88	M	101	101		b4	PICgla	1	pls yellow	2	plasmodium
89	M	103	103		b4	PICgla	1	PARsol	3	Paradiacheopsis solitaria (Nann.-Bremek.) Nann.-Bremek.
90	M		103		b4	PICgla	1	pls yellow	2	plasmodium
91	M	104	104	25995	b4	PICgla	1	PARsol	3	Paradiacheopsis solitaria (Nann.-Bremek.) Nann.-Bremek.
92	M		104	26059	b4	PICgla	1	DDYsqu	1	Didymium squamulosum (Alb. & Schwein.) Fr.
93	M		104		b4	PICgla	1	pls yellow	2	plasmodium
94	M	106	106		b4	PICgla	0	pls white	5	plasmodium
95	M	107	107		b4	PICgla	1	pls yellow	2	plasmodium
96	M	108	108	26060	b4	PICgla	0	pls white	5	plasmodium
97	M		108		b4	PICgla	1	pls yellow	2	plasmodium
98	M	110	110		b4	PICgla	0	pls white	5	plasmodium
99	M	113	113	25994	b4	PICgla	1	PARsol	3	Paradiacheopsis solitaria (Nann.-Bremek.) Nann.-Bremek.
100	M		113		b4	PICgla	1	pls yellow	2	plasmodium
101	M	114	114	25944	b4	PICgla	1	PARsol	3	Paradiacheopsis solitaria (Nann.-Bremek.) Nann.-Bremek.
102	M		114		b4	PICgla	1	pls yellow	2	plasmodium
103	M		114	26001	b4	PICgla	1	DDYsqu	1	Didymium squamulosum (Alb. & Schwein.) Fr.
104	M		114	26061	b4	PICgla	1	PHYbiv	12	Physarum bivalve Pers.
105	M	116	116		b4	PICgla	1	pls yellow	2	plasmodium
106	M		116	25999	b4	PICgla	1	DDYsqu	1	Didymium squamulosum (Alb. & Schwein.) Fr.
107	M	117	117		b4	PICgla	1	pls yellow	2	plasmodium
108	M	121	121	25998	b4	PICgla	1	DDYsqu	1	Didymium squamulosum (Alb. & Schwein.) Fr.
109	M	122	122		b4	PICgla	1	pls yellow	2	plasmodium
110	M	123	123	25996	b4	PICgla	1	PARsol	3	Paradiacheopsis solitaria (Nann.-Bremek.) Nann.-Bremek.
111	M		123		b4	PICgla	1	pls yellow	2	plasmodium
112	M	128	128	26000	b4	PICgla	1	PARsol	3	Paradiacheopsis solitaria (Nann.-Bremek.) Nann.-Bremek.
113	M		128		b4	PICgla	1	pls yellow	2	plasmodium
114	M	130	130	25953	b4	PICgla	1	PARsol	3	Paradiacheopsis solitaria (Nann.-Bremek.) Nann.-Bremek.
115	M		130		b4	PICgla	1	pls yellow	2	plasmodium
116	M	131	131		b4	PICgla	1	pls yellow	2	plasmodium
117	M	132	132	25954	b4	PICgla	1	PARsol	3	Paradiacheopsis solitaria (Nann.-Bremek.) Nann.-Bremek.
118	M		132		b4	PICgla	1	pls yellow	2	plasmodium
119	M		132		b4	PICgla	0	pls white	5	plasmodium
120	A	137	137	25952	b4	PICgla	1	POCros	13	plasmodium
121	M		137	25997	b4	PICgla	1	PARsol	3	Paradiacheopsis solitaria (Nann.-Bremek.) Nann.-Bremek.
122	M		137		b4	PICgla	1	pls yellow	2	plasmodium
123	M	138	138		b4	PICgla	0	pls white	5	plasmodium
124	M	139	139		b4	PICgla	1	pls yellow	2	plasmodium
125	M	143	143	26075	b4	PICgla	1	LEOfra	2	Leocarpus fragilis (Dicks.) Rostaf.
126	M	149	149	26002	b4	PICgla	1	PARsol	3	Paradiacheopsis solitaria (Nann.-Bremek.) Nann.-Bremek.
127	M		149		b4	PICgla	1	pls yellow	2	plasmodium
128	M	155	155		b4	PICgla	1	pls yellow	2	plasmodium
129	M	157	157	26003	b4	PICgla	1	PARsol	3	Paradiacheopsis solitaria (Nann.-Bremek.) Nann.-Bremek.
130	M		157		b4	PICgla	1	pls yellow	2	plasmodium
131	M		157		b4	PICgla	0	pls white	5	plasmodium
132	M	158	158		b4	PICgla	1	pls yellow	2	plasmodium
133	M	160	160		b4	PICgla	1	pls yellow	2	plasmodium
134	M		160		b4	PICgla	0	pls white	5	plasmodium
135	M	163	163	26006	b4	PICgla	1	PARsol	3	Paradiacheopsis solitaria (Nann.-Bremek.) Nann.-Bremek.
136	M		163		b4	PICgla	1	pls yellow	2	plasmodium
137	M	164	164	25956	b4	PICgla	1	PARfim	10	Paradiacheopsis fimbriata (G. Lister & Cran) Hertel
138	M		164	26009	b4	PICgla	1	PARsol	3	Paradiacheopsis solitaria (Nann.-Bremek.) Nann.-Bremek.
139	M		164	26008	b4	PICgla	1	DDYsqu	1	Didymium squamulosum (Alb. & Schwein.) Fr.
140	M	165	165		b4	PICgla	1	pls yellow	2	plasmodium
141	M	166	166	25961	b4	PICgla	1	PARsol	3	Paradiacheopsis solitaria (Nann.-Bremek.) Nann.-Bremek.
142	M	167	167	25959	b4	PICgla	1	PARfim	10	Paradiacheopsis fimbriata (G. Lister & Cran) Hertel
143	M		167	26010	b4	PICgla	1	PARsol	3	Paradiacheopsis solitaria (Nann.-Bremek.) Nann.-Bremek.
144	M		167	25960	b4	PICgla	1	ECHfra	14	Echinostelium fragile Nann.-Bremek.
145	M		167		b4	PICgla	1	pls yellow	2	plasmodium
146	M	168	168	26011	b4	PICgla	1	PARsol	3	Paradiacheopsis solitaria (Nann.-Bremek.) Nann.-Bremek.
147	M		168		b4	PICgla	0	pls white	5	plasmodium
148	M	171	171	26004	b4	PICgla	1	PARsol	3	Paradiacheopsis solitaria (Nann.-Bremek.) Nann.-Bremek.
149	M		171		b4	PICgla	1	pls yellow	2	plasmodium
150	M	172	172		b4	PICgla	1	pls yellow	2	plasmodium
151	M	173	173		b4	PICgla	0	pls white	5	plasmodium
152	M	174	174		b4	PICgla	1	pls yellow	2	plasmodium
153	M	175	175	26005	b4	PICgla	1	PARsol	3	Paradiacheopsis solitaria (Nann.-Bremek.) Nann.-Bremek.
154	M		175		b4	PICgla	1	pls yellow	2	plasmodium
155	M	176	176		b4	PICgla	1	pls yellow	2	plasmodium
156	M	183	183		b4	PICgla	0	pls white	5	plasmodium
157	M		183	26076	b4	PICgla	1	LEOfra	2	Leocarpus fragilis (Dicks.) Rostaf.
158	M	184	184		b4	PICgla	0	pls white	5	plasmodium
159	M	185	185	26007	b4	PICgla	1	PARsol	3	Paradiacheopsis solitaria (Nann.-Bremek.) Nann.-Bremek.
160	M		185		b4	PICgla	1	pls yellow	2	plasmodium
161	M	186	186		b4	PICgla	1	pls yellow	2	plasmodium
162	M	188	188		b4	PICgla	1	pls yellow	2	plasmodium
163	M	189	189		b4	PICgla	1	pls yellow	2	plasmodium
164	M	190	190		b4	PICgla	0	pls white	5	plasmodium
165	M		190	26116	b4	PICgla	1	LEOfra	2	Leocarpus fragilis (Dicks.) Rostaf.
166	M	192	192		b4	PICgla	1	pls yellow	2	plasmodium
167	M	197	197		b4	PICgla	1	pls yellow	2	plasmodium
168	M	198	198	26012	b4	PICgla	1	PARsol	3	Paradiacheopsis solitaria (Nann.-Bremek.) Nann.-Bremek.
169	M		198	26062	b4	PICgla	1	LEOfra	2	Leocarpus fragilis (Dicks.) Rostaf.
170	M	199	199		b4	PICgla	1	LEOfra	2	Leocarpus fragilis (Dicks.) Rostaf.
171	M	204	204	26013	b4	PICgla	1	PARsol	3	Paradiacheopsis solitaria (Nann.-Bremek.) Nann.-Bremek.
172	M		204		b4	PICgla	0	pls white	5	plasmodium
173	M	205	205		b4	PICgla	0	pls white	5	plasmodium
174	M	206	206		b4	PICgla	1	pls yellow	2	plasmodium
175	M	207	207		b4	PICgla	1	pls yellow	2	plasmodium
176	M	210	210		b4	PICgla	1	pls yellow	2	plasmodium
177	M	211	211		b4	PICgla	1	LEOfra	2	Leocarpus fragilis (Dicks.) Rostaf.
178	M	212	212		b4	PICgla	1	pls yellow	2	plasmodium
179	M	214	214	26063	b4	PICgla	1	LEOfra	2	Leocarpus fragilis (Dicks.) Rostaf.
180	M	215	215		b4	PICgla	1	pls yellow	2	plasmodium
181	M	216	216		b4	PICgla	1	LEOfra	2	Leocarpus fragilis (Dicks.) Rostaf.
182	M		216	26119	b4	PICgla	1	STEfus	4	Stemonitis fusca Roth
183	M	219	219		b4	PICgla	1	pls yellow	2	plasmodium
184	M		219		b4	PICgla	0	pls white	5	plasmodium
185	M	220	220		b4	PICgla	1	pls yellow	2	plasmodium
186	M	221	221	26064	b4	PICgla	1	LEOfra	2	Leocarpus fragilis (Dicks.) Rostaf.
187	M	222	222		b4	PICgla	1	pls yellow	2	plasmodium
188	M		222	26014	b4	PICgla	1	PARsol	3	Paradiacheopsis solitaria (Nann.-Bremek.) Nann.-Bremek.
189	M	230	230		b4	PICgla	1	pls yellow	2	plasmodium
190	M		230	26015	b4	PICgla	1	PARsol	3	Paradiacheopsis solitaria (Nann.-Bremek.) Nann.-Bremek.
191	M	232	232		b4	PICgla	1	pls yellow	2	plasmodium
192	M		232	26016	b4	PICgla	1	PARsol	3	Paradiacheopsis solitaria (Nann.-Bremek.) Nann.-Bremek.
193	M	235	235	26017	b4	PICgla	1	PARsol	3	Paradiacheopsis solitaria (Nann.-Bremek.) Nann.-Bremek.
194	M		235		b4	PICgla	1	pls yellow	2	plasmodium
195	M		235		b4	PICgla	0	pls white	5	plasmodium
196	M	236	236		b4	PICgla	1	pls yellow	2	plasmodium
197	M	237	237	26018	b4	PICgla	1	PHYcin	8	Physarum cinereum (Batsch) Pers.
198	M		237		b4	PICgla	1	pls yellow	2	plasmodium
199	M	238	238		b4	PICgla	1	pls yellow	2	plasmodium
200	M		238	26019	b4	PICgla	1	PHYcin	8	Physarum cinereum (Batsch) Pers.
201	M	240	240		b4	PICgla	1	LEOfra	2	Leocarpus fragilis (Dicks.) Rostaf.
202	M	242	242		b4	PICgla	1	pls yellow	2	plasmodium
203	M		242		b4	PICgla	0	pls white	5	plasmodium
204	M	244	244	26020	b4	PICgla	1	PARsol	3	Paradiacheopsis solitaria (Nann.-Bremek.) Nann.-Bremek.
205	M	251	251	26107	b4	PICgla	1	STEfus	4	Stemonitis fusca Roth
206	M	253	253	25962	b4	PICgla	1	PARsol	3	Paradiacheopsis solitaria (Nann.-Bremek.) Nann.-Bremek.
207	M		253		b4	PICgla	1	pls yellow	2	plasmodium
208	M		253	25963	b4	PICgla	1	ECHbro	15	Echinostelium brooksii Whitney
209	M	256	256	26021	b4	PICgla	1	PARsol	3	Paradiacheopsis solitaria (Nann.-Bremek.) Nann.-Bremek.
210	M		256		b4	PICgla	1	pls yellow	2	plasmodium
211	M	261	261	26077	b4	PICgla	1	PARsol	3	Paradiacheopsis solitaria (Nann.-Bremek.) Nann.-Bremek.
212	M		261		b4	PICgla	0	pls white	5	plasmodium
213	M	262	262	26022	b4	PICgla	1	PARsol	3	Paradiacheopsis solitaria (Nann.-Bremek.) Nann.-Bremek.
214	M		262		b4	PICgla	1	pls yellow	2	plasmodium
215	M	263	263		b4	PICgla	1	pls yellow	2	plasmodium
216	M	265	265	25964	b4	PICgla	1	PARsol	3	Paradiacheopsis solitaria (Nann.-Bremek.) Nann.-Bremek.
217	M		265	26115	b4	PICgla	1	STEfus	4	Stemonitis fusca Roth
218	M		265		b4	PICgla	1	pls yellow	2	plasmodium
219	M	266	266	26023	b4	PICgla	1	PARsol	3	Paradiacheopsis solitaria (Nann.-Bremek.) Nann.-Bremek.
220	M	269	269		b4	PICgla	1	pls yellow	2	plasmodium
221	M		269		b4	PICgla	0	pls white	5	plasmodium
222	M	270	270		b4	PICgla	1	pls yellow	2	plasmodium
223	M	271	271		b4	PICgla	1	pls yellow	2	plasmodium
224	M	272	272	26024	b4	PICgla	1	PARsol	3	Paradiacheopsis solitaria (Nann.-Bremek.) Nann.-Bremek.
225	M		272		b4	PICgla	0	pls brown	16	plasmodium
226	M		272		b4	PICgla	1	pls yellow	2	plasmodium
227	M	273	273		b4	PICgla	0	pls white	5	plasmodium
228	M	275	275		b4	PICgla	1	pls yellow	2	plasmodium
229	M	276	276		b4	PICgla	1	LEOfra	2	Leocarpus fragilis (Dicks.) Rostaf.
230	M	277	277		b4	PICgla	1	pls yellow	2	plasmodium
231	M	280	280	26078	b4	PICgla	1	PARsol	3	Paradiacheopsis solitaria (Nann.-Bremek.) Nann.-Bremek.
232	M		280		b4	PICgla	1	pls yellow	2	plasmodium
233	M	282	282		b4	PICgla	1	pls yellow	2	plasmodium
234	M		282		b4	PICgla	0	pls white	5	plasmodium
235	M	283	283	26025	b4	PICgla	1	PARsol	3	Paradiacheopsis solitaria (Nann.-Bremek.) Nann.-Bremek.
236	M	284	284	26066	b4	PICgla	1	LEOfra	2	Leocarpus fragilis (Dicks.) Rostaf.
237	M	285	285	26026	b4	PICgla	1	PARsol	3	Paradiacheopsis solitaria (Nann.-Bremek.) Nann.-Bremek.
238	M		285		b4	PICgla	1	pls yellow	2	plasmodium
239	M	286	286	26065	b4	PICgla	1	LEOfra	2	Leocarpus fragilis (Dicks.) Rostaf.
240	M	288	288		b4	PICgla	1	LEOfra	2	Leocarpus fragilis (Dicks.) Rostaf.
241	M		288	26088	b4	PICgla	1	PHYbiv	12	Physarum bivalve Pers.
242	M	294	294		b4	PICgla	1	pls yellow	2	plasmodium
243	M	295	295	26067	b4	PICgla	1	LEOfra	2	Leocarpus fragilis (Dicks.) Rostaf.
244	M	298	298		b4	PICgla	1	pls yellow	2	plasmodium
245	M	303	303		b4	PICgla	1	pls yellow	2	plasmodium
246	M		303	26027	b4	PICgla	1	PARsol	3	Paradiacheopsis solitaria (Nann.-Bremek.) Nann.-Bremek.
247	M	304	304	26028	b4	PICgla	1	PARsol	3	Paradiacheopsis solitaria (Nann.-Bremek.) Nann.-Bremek.
248	M		304	26090	b4	PICgla	1	LEOfra	2	Leocarpus fragilis (Dicks.) Rostaf.
249	M	306	306	26089	b4	PICgla	1	LEOfra	2	Leocarpus fragilis (Dicks.) Rostaf.
250	M	307	307	26029	b4	PICgla	1	PARsol	3	Paradiacheopsis solitaria (Nann.-Bremek.) Nann.-Bremek.
251	M	308	308	26030	b4	PICgla	1	PARsol	3	Paradiacheopsis solitaria (Nann.-Bremek.) Nann.-Bremek.
252	M		308		b4	PICgla	1	LEOfra	2	Leocarpus fragilis (Dicks.) Rostaf.
253	M	309	309		b4	PICgla	1	pls yellow	2	plasmodium
254	M	310	310	26091	b4	PICgla	1	LEOfra	2	Leocarpus fragilis (Dicks.) Rostaf.
255	M	313	313		b4	PICgla	1	pls yellow	2	plasmodium
256	M	314	314		b4	PICgla	1	pls yellow	2	plasmodium
257	M	315	315		b4	PICgla	1	LEOfra	2	Leocarpus fragilis (Dicks.) Rostaf.
258	M	318	318		b4	PICgla	1	pls yellow	2	plasmodium
259	M		318	26080	b4	PICgla	1	PARsol	3	Paradiacheopsis solitaria (Nann.-Bremek.) Nann.-Bremek.
260	M	319	319		b4	PICgla	1	pls yellow	2	plasmodium
261	M	320	320	26079	b4	PICgla	1	LEOfra	2	Leocarpus fragilis (Dicks.) Rostaf.
262	M	321	321	25965	b4	PICgla	1	PARsol	3	Paradiacheopsis solitaria (Nann.-Bremek.) Nann.-Bremek.
263	M	323	323		b4	PICgla	1	pls yellow	2	plasmodium
264	M	324	324		b4	PICgla	1	LEOfra	2	Leocarpus fragilis (Dicks.) Rostaf.
265	M	325	325		b4	PICgla	1	LEOfra	2	Leocarpus fragilis (Dicks.) Rostaf.
266	M	326	326		b4	PICgla	1	pls yellow	2	plasmodium
267	M	327	327		b4	PICgla	1	pls yellow	2	plasmodium
268	M		327	26031	b4	PICgla	1	PARsol	3	Paradiacheopsis solitaria (Nann.-Bremek.) Nann.-Bremek.
269	M	328	328	26032	b4	PICgla	1	PARsol	3	Paradiacheopsis solitaria (Nann.-Bremek.) Nann.-Bremek.
270	M		328		b4	PICgla	1	pls yellow	2	plasmodium
271	M		328	26093	b4	PICgla	1	ENToli	17	Enteridium olivaceum Ehrenb.
272	M	329	329	26033	b4	PICgla	1	PARsol	3	Paradiacheopsis solitaria (Nann.-Bremek.) Nann.-Bremek.
273	M	332	332		b4	PICgla	0	pls white	5	plasmodium
274	M	334	334	see 26092	b4	PICgla	1	LEOfra	2	Leocarpus fragilis (Dicks.) Rostaf.
275	M		334	26092	b4	PICgla	1	PHYbiv	12	Physarum bivalve Pers.
276	M	336	336		b4	PICgla	1	pls yellow	2	plasmodium
277	M	337	337		b4	PICgla	1	pls yellow	2	plasmodium
278	M	338	338		b4	PICgla	1	pls yellow	2	plasmodium
279	M	343	343		b4	PICgla	1	pls yellow	2	plasmodium
280	M		343	26081	b4	PICgla	1	PARsol	3	Paradiacheopsis solitaria (Nann.-Bremek.) Nann.-Bremek.
281	M	345	345	26034	b4	PICgla	1	PARsol	3	Paradiacheopsis solitaria (Nann.-Bremek.) Nann.-Bremek.
282	M	346	346		b4	PICgla	1	pls yellow	2	plasmodium
283	M	349	349		b4	PICgla	1	pls yellow	2	plasmodium
284	M	350	350		b4	PICgla	1	pls yellow	2	plasmodium
285	M	354	354		b4	PICgla	1	pls yellow	2	plasmodium
286	M	355	355	26035	b4	PICgla	1	PARsol	3	Paradiacheopsis solitaria (Nann.-Bremek.) Nann.-Bremek.
287	M	356	356		b4	PICgla	1	LEOfra	2	Leocarpus fragilis (Dicks.) Rostaf.
288	M	357	357		b4	PICgla	1	LEOfra	2	Leocarpus fragilis (Dicks.) Rostaf.
289	M	358	358	26082	b4	PICgla	1	LEOfra	2	Leocarpus fragilis (Dicks.) Rostaf.
290	M	360	360	26114	b4	PICgla	1	LEOfra	2	Leocarpus fragilis (Dicks.) Rostaf.
291	M	361	361		b4	PICgla	1	pls yellow	2	plasmodium
292	M		361	26036	b4	PICgla	1	PARsol	3	Paradiacheopsis solitaria (Nann.-Bremek.) Nann.-Bremek.
293	M	362	362		b4	PICgla	0	pls white	5	plasmodium
294	M	363	363		b4	PICgla	0	pls white	5	plasmodium
295	M	364	364		b4	PICgla	1	LEOfra	2	Leocarpus fragilis (Dicks.) Rostaf.
296	M		364		b4	PICgla	0	pls white	5	plasmodium
297	M	365	365		b4	PICgla	1	pls yellow	2	plasmodium
298	M	366	366		b4	PICgla	1	pls yellow	2	plasmodium
299	M	367	367	26108	b4	PICgla	1	ARCmin	18	Arcyria minuta Buchet
300	M	368	368		b4	PICgla	1	pls yellow	2	plasmodium
301	M	369	369		b4	PICgla	1	pls yellow	2	plasmodium
302	M	370	370	26094	b4	PICgla	1	LEOfra	2	Leocarpus fragilis (Dicks.) Rostaf.
303	M	371	371		b4	PICgla	1	pls yellow	2	plasmodium
304	M	374	374		b4	PICgla	1	pls yellow	2	plasmodium
305	M		374	26083	b4	PICgla	1	PARsol	3	Paradiacheopsis solitaria (Nann.-Bremek.) Nann.-Bremek.
306	M	375	375		b4	PICgla	1	pls yellow	2	plasmodium
307	M	376	376		b4	PICgla	0	pls white	5	plasmodium
308	M	377	377		b4	PICgla	1	pls yellow	2	plasmodium
309	M		377	26037	b4	PICgla	1	PHYbiv	12	Physarum bivalve Pers.
310	M	378	378		b4	PICgla	1	pls yellow	2	plasmodium
311	M		378	26038	b4	PICgla	1	PARsol	3	Paradiacheopsis solitaria (Nann.-Bremek.) Nann.-Bremek.
312	M	379	379		b4	PICgla	1	pls yellow	2	plasmodium
313	M		379	26039	b4	PICgla	1	PARsol	3	Paradiacheopsis solitaria (Nann.-Bremek.) Nann.-Bremek.
Other substrata for comparison
314	M		7172		bt	PICgla	1	pls yellow	2	plasmodium
315	M		7173	25958	bt	PICgla	1	PARfim	10	Paradiacheopsis fimbriata (G. Lister & Cran) Hertel
316	M		7173		bt	PICgla	1	LEOfra	2	Leocarpus fragilis (Dicks.) Rostaf.
317	M		7175	26084	bt	PICgla	1	ARCcin	6	Arcyria cinerea (Bull.) Pers.
318	M		7175		bt	PICgla	0	pls white	5	plasmodium
319	M		7176		bt	PICgla	1	LEOfra	2	Leocarpus fragilis (Dicks.) Rostaf.
320	M		7177		bt	PICgla	0	pls white	5	plasmodium
321	M		7178		bt	PICgla	0	pls white	5	plasmodium
322	M		7178		bt	PICgla	1	pls yellow	2	plasmodium
323	M		7180	25955	bt	PICgla	1	PARfim	10	Paradiacheopsis fimbriata (G. Lister & Cran) Hertel
324	M		7180	see 25955	bt	PICgla	1	PARsol	3	Paradiacheopsis solitaria (Nann.-Bremek.) Nann.-Bremek.
325	M		7180		bt	PICgla	1	pls yellow	2	plasmodium
326	M		7181	26040	b4	SALbeb	1	PERver	19	Perichaena vermicularis (Schwein.) Rostaf.
327	M		7181		b4	SALbeb	1	CALmet	20	Calomyxa metallica (Berk.) Nieuwl.
328	M		7181	see 26040	b4	SALbeb	1	ARCcin	6	Arcyria cinerea (Bull.) Pers.
329	M		7182	25969	b4	SALbeb	1	COMlax	21	Comatricha laxa Rostaf.
330	M		7182	26041	b4	SALbeb	1	ARCcin	6	Arcyria cinerea (Bull.) Pers.
331	M		7182	26042	b4	SALbeb	1	PERver	19	Perichaena vermicularis (Schwein.) Rostaf.
332	M		7182	25970	b4	SALbeb	1	PARsol	3	Paradiacheopsis solitaria (Nann.-Bremek.) Nann.-Bremek.
333	M		7183	25968	b4	SALbeb	1	ARCcin	6	Arcyria cinerea (Bull.) Pers.
334	M		7183		b4	SALbeb	1	PERver	19	Perichaena vermicularis (Schwein.) Rostaf.
335	M		7184		b4	SALbeb	1	ARCcin	6	Arcyria cinerea (Bull.) Pers.
336	M		7185	25967	b4	SALbeb	1	ARCcin	6	Arcyria cinerea (Bull.) Pers.
337	M		7185	26096	b4	SALbeb	1	PERver	19	Perichaena vermicularis (Schwein.) Rostaf.
338	M		7185		b4	SALbeb	1	pls yellow	2	plasmodium
339	M		7186		b4	SALbeb	1	PERver	19	Perichaena vermicularis (Schwein.) Rostaf.
340	M		7186	26043	b4	SALbeb	1	PARsol	3	Paradiacheopsis solitaria (Nann.-Bremek.) Nann.-Bremek.
341	M		7186		b4	SALbeb	1	ARCcin	6	Arcyria cinerea (Bull.) Pers.
342	M		7186	26087	b4	SALbeb	1	PERver	19	Perichaena vermicularis (Schwein.) Rostaf.
343	M		7187	25945	b4	SALbeb	1	ARCcin	6	Arcyria cinerea (Bull.) Pers.
344	M		7187	26086	b4	SALbeb	1	CALmet	20	Calomyxa metallica (Berk.) Nieuwl.
345	M		7188	26085	b4	SALbeb	1	PERver	19	Perichaena vermicularis (Schwein.) Rostaf.
346	M		7189	25966	b4	SALbeb	1	CALmet	20	Calomyxa metallica (Berk.) Nieuwl.
347	M		7189	26095	b4	SALbeb	1	ARCcin	6	Arcyria cinerea (Bull.) Pers.
348	M		7189	26044	b4	SALbeb	1	PARsol	3	Paradiacheopsis solitaria (Nann.-Bremek.) Nann.-Bremek.
349	M		7189	see 26044	b4	SALbeb	1	PARfim	10	Paradiacheopsis fimbriata (G. Lister & Cran) Hertel
350	M		7190	25957	b4	SALbeb	1	CALmet	20	Calomyxa metallica (Berk.) Nieuwl.
351	M		7190	26100	b4	SALbeb	1	PERver	19	Perichaena vermicularis (Schwein.) Rostaf.
352	M		7191		b4	POPtre	1	pls yellow	2	plasmodium
353	B		7191		b4	POPtre	1	MB1	22	Mellitangium lichenicola (Myxobacterium MB1)
354	M		7191		b4	POPtre	1	PERver	19	Perichaena vermicularis (Schwein.) Rostaf.
355	M		7191	26045	b4	POPtre	1	PHYgal	23	Physarum galbeum Wingate
356	M		7192		b4	POPtre	1	pls yellow	2	plasmodium
357	B		7192		b4	POPtre	1	MB4	24	Myxococcus spec. (Myxobacterium MB4)
358	M		7192	26046	b4	POPtre	1	PERcor	25	Perichaena corticalis (Batsch) Rostaf.
359	M		7192		b4	POPtre	1	PHYcin	8	Physarum cinereum (Batsch) Pers.
360	B		7193		b4	POPtre	1	MB1	22	Mellitangium lichenicola (Myxobacterium MB1)
361	M		7193	26047	b4	POPtre	1	ARCcin	6	Arcyria cinerea (Bull.) Pers.
362	M		7193	25972	b4	POPtre	1	DDYsqu	1	Didymium squamulosum (Alb. & Schwein.) Fr.
363	M		7193		b4	POPtre	1	PERcor	25	Perichaena corticalis (Batsch) Rostaf.
364	M		7193		b4	POPtre	1	pls yellow	2	plasmodium
365	M		7193		b4	POPtre	0	pls white	5	plasmodium
366	M		7194		b4	POPtre	1	LEOfra	2	Leocarpus fragilis (Dicks.) Rostaf.
367	B		7194		b4	POPtre	1	MB4	24	Myxococcus spec. (Myxobacterium MB4)
368	M		7194	26048	b4	POPtre	1	PERcor	25	Perichaena corticalis (Batsch) Rostaf.
369	M		7195	26099	b4	POPtre	1	PHYcin	8	Physarum cinereum (Batsch) Pers.
370	B		7195		b4	POPtre	1	MB1	22	Mellitangium lichenicola (Myxobacterium MB1)
371	B		7195		b4	POPtre	1	MB4	24	Myxococcus spec. (Myxobacterium MB4)
372	M		7195		b4	POPtre	1	ARCcin	6	Arcyria cinerea (Bull.) Pers.
373	M		7195		b4	POPtre	1	pls yellow	2	plasmodium
374	M		7195	26104	b4	POPtre	1	STEfus	4	Stemonitis fusca Roth
375	M		7196		b4	POPtre	1	pls yellow	2	plasmodium
376	B		7196		b4	POPtre	1	MB4	24	Myxococcus spec. (Myxobacterium MB4)
377	M		7196	26097	b4	POPtre	1	PERcor	25	Perichaena corticalis (Batsch) Rostaf.
378	M		7196	26098	b4	POPtre	1	PHYgal	23	Physarum galbeum Wingate
379	B		7197		b4	POPtre	1	MB1	22	Mellitangium lichenicola (Myxobacterium MB1)
380	M		7197		b4	POPtre	1	pls yellow	2	plasmodium
381	B		7197		b4	POPtre	1	MB4	24	Myxococcus spec. (Myxobacterium MB4)
382	M		7197	26049	b4	POPtre	1	PERcor	25	Perichaena corticalis (Batsch) Rostaf.
383	M		7198		b4	POPtre	1	pls yellow	2	plasmodium
384	B		7198		b4	POPtre	1	MB4	24	Myxococcus spec. (Myxobacterium MB4)
385	M		7198		b4	POPtre	1	PERcor	25	Perichaena corticalis (Batsch) Rostaf.
386	M		7198	26050	b4	POPtre	1	PHYcin	8	Physarum cinereum (Batsch) Pers.
387	M		7199		b4	POPtre	1	pls yellow	2	plasmodium
388	M		7199	25971	b4	POPtre	1	PARsol	3	Paradiacheopsis solitaria (Nann.-Bremek.) Nann.-Bremek.
389	B		7199		b4	POPtre	1	MB4	24	Myxococcus spec. (Myxobacterium MB4)
390	M		7199	26051	b4	POPtre	1	PERcor	25	Perichaena corticalis (Batsch) Rostaf.
391	M		7200	25942	b4	POPtre	1	PERcor	25	Perichaena corticalis (Batsch) Rostaf.
392	M		7200		b4	POPtre	1	pls yellow	2	plasmodium
393	B		7200		b4	POPtre	1	MB4	24	Myxococcus spec. (Myxobacterium MB4)
394	M		7202		b3	BETneo	0	pls white	5	plasmodium
395	B		7203		b3	BETneo	1	MB4	24	Myxococcus spec. (Myxobacterium MB4)
396	M		7203		b3	BETneo	0	pls white	5	plasmodium
397	M		7204	26101	b3	BETneo	1	PHYbiv	12	Physarum bivalve Pers.
398	M		7204		b3	BETneo	1	pls yellow	2	plasmodium
399	M		7205		b3	BETneo	1	pls yellow	2	plasmodium
400	M		7205	26105	b3	BETneo	1	PHYgal	23	Physarum galbeum Wingate
401	B		7205		b3	BETneo	1	MB4	24	Myxococcus spec. (Myxobacterium MB4)
402	M		7206		b3	BETneo	0	pls white	5	plasmodium
403	M		7208		b3	BETneo	0	pls white	5	plasmodium
404	M		7210		b3	BETneo	1	pls yellow	2	plasmodium
405	M		7211		b2	ALNvir	1	pls yellow	2	plasmodium
406	M		7211		b2	ALNvir	1	ARCcin	6	Arcyria cinerea (Bull.) Pers.
407	M		7211	26109	b2	ALNvir	0	- indet.-	26	plasmodium
408	M		7212		b2	ALNvir	1	ARCcin	6	Arcyria cinerea (Bull.) Pers.
409	M		7214	26052	b2	ALNvir	1	LICmin	27	Licea minima Fr.
410	M		7214	see 26052	b2	ALNvir	1	ECHmin	28	Echinostelium minutum de Bary
411	M		7214	26053	b2	ALNvir	1	PARsol	3	Paradiacheopsis solitaria (Nann.-Bremek.) Nann.-Bremek.
412	M		7214		b2	ALNvir	1	pls yellow	2	plasmodium
413	M		7214		b2	ALNvir	1	ARCcin	6	Arcyria cinerea (Bull.) Pers.
414	M		7214	26110	b2	ALNvir	1	TRIper	29	Trichia persimilis Karst.
415	M		7215		b2	ALNvir	1	CALmet	20	Calomyxa metallica (Berk.) Nieuwl.
416	M		7215		b2	ALNvir	1	PERcor	25	Perichaena corticalis (Batsch) Rostaf.
417	M		7215	26102	b2	ALNvir	1	ENTsim	30	plasmodium
418	M		7215		b2	ALNvir	0	pls white	5	plasmodium
419	M		7216	26111	b2	ALNvir	1	ARCcin	6	Arcyria cinerea (Bull.) Pers.
420	M		7218	25943	b2	ALNvir	0	pls white	5	plasmodium
421	M		7219		b2	ALNvir	1	ECHbro	15	Echinostelium brooksii Whitney
422	M		7219	25973	b2	ALNvir	1	ARCcin	6	Arcyria cinerea (Bull.) Pers.
423	M		7219	26106	b2	ALNvir	1	LEOfra	2	Leocarpus fragilis (Dicks.) Rostaf.
424	M		7220		b2	ALNvir	1	ARCcin	6	Arcyria cinerea (Bull.) Pers.
425	M		7220	26112	b2	ALNvir	1	PHYbiv	12	Physarum bivalve Pers.
426	M		7220		b2	ALNvir	0	pls white	5	plasmodium
427	M		7221	26113	b1	BETnan	1	LEOfra	2	Leocarpus fragilis (Dicks.) Rostaf.
428	M		7222		b1	BETnan	1	pls yellow	2	plasmodium
429	M		7223		b1	BETnan	1	pls yellow	2	plasmodium
430	M		7223		b1	BETnan	1	ARCcin	6	Arcyria cinerea (Bull.) Pers.
431	M		7224		b1	BETnan	1	pls yellow	2	plasmodium
432	M		7225	26103	b1	BETnan	1	LEOfra	2	Leocarpus fragilis (Dicks.) Rostaf.
433	M		7226		b1	BETnan	1	LEOfra	2	Leocarpus fragilis (Dicks.) Rostaf.
434	B		7226		b1	BETnan	1	MB4	24	Myxococcus spec. (Myxobacterium MB4)
435	M		7227		b1	BETnan	1	pls yellow	2	plasmodium
436	M		7228		b1	BETnan	1	pls yellow	2	plasmodium
437	M		7229		b1	BETnan	1	pls yellow	2	plasmodium
438	M		7230		b1	BETnan	1	pls yellow	2	plasmodium
439	M		7231		b1	BETnan	1	pls yellow	2	plasmodium
440	M		7232		b1	BETnan	1	pls yellow	2	plasmodium
441	M		7233		b1	BETnan	1	pls yellow	2	plasmodium
442	M		7234		b1	BETnan	1	pls yellow	2	plasmodium
443	M		7235		b1	BETnan	1	pls yellow	2	plasmodium
444	M		7236		b1	BETnan	1	pls yellow	2	plasmodium

## Sheet: Trees
Supplementary File 1b – Environmental parameters for trees
- UTM coordinates of the plot: zone 5N, Easting 0267000, Northing 4570000, for exact coordinates
replace the last three digits of these figures by the x, y coordinates of the tree in meters (see below)
			var1		var2	var3	var4		var5	var6	var7	var8	mc
Tree	Coordinates (UTM)		Vitality	Vitality	dbh	age	Rinde			diam	comp	shrub
ID	x	y	(1-5)	(+/-)	(cm)	yr	(pH_m)	(pH_SD)	Height	crown	index	cover	done
1	736.455	888.003	3	3	8.5	66	4.38667	0.46	6	185	0.0781655	42	1
2	735.354	887.534	3	3.3	3		3	0.36	3	90	0.563069	10	1
3	729.293	889.405	2	1.7	17	121	3.69333	0.59	11	215	0.529601	2	1
4	729.216	889.664	2	2.3	4.5		4.70333	0.17	5	110	0.715726	4	1
5	730.611	885.52	2	2.3	12		3.41	0.39	9	170	0	3	1
6	718.787	901.338	3	2.7	43	128			17	525	0.239463	20	0
7	719.62	886.264	3	3.3	25	140	2.85	0.44	13	290	0	54	1
8	711.382	886.576	3	3	31	141	2.91333	0.35	14	420	0	80	1
9	694.098	890.412	2	2.3	12	79	3.92667	0.12	9	232.5	0.367323	10	1
10	691.882	890.26	4	4	17		3.76333	0.33	9	250	0.535808	46	1
11	691.429	890.736	2	2	31.5	142	2.71	0.19	11	370	0.386723	48	1
12	686.011	888.299	2	2.3	51	174	3.37	0.21	13	530	0.104742	25	1
13	686.135	896.873	3	2.7	17	144	2.92	0.12	10	500	0.15477	33	1
14	687.999	908.214	2	2.3	5	42	3.66333	0.21	5	175	0.0309418	19	1
15	687.584	912.181	2	2.3	4		4.71	0.38	4	95	0.0388834	25	1
16	687.522	912.078	3	3	0				2	27.5	0.732143	27	0
17	688.223	912.897	2	2	0				1	40	0.346944	40	0
18	688.098	914.816	2	2	0				2	30	0	25	0
19	686.912	918.155	2	2.3	13	73	4.29667	0.38	10	295	0.0292453	45	1
20	689.465	932.115	3	2.7	12	137	2.65333	0.18	9	225	0.0670364	85	1
21	696.565	930.416	3	3	6.5		3.93	0.14	3	124	0.112092	48	1
22	703.727	930.637	3	3	12	88	3.57667	0.39	7	150	0.607048	30	1
23	704.626	932.895	2	2	30	188	2.9	0.15	13	310	0.34518	18	1
24	704.584	930.234	3	3	19	188	2.84667	0.16	12	210	0.425483	26	1
25	705.188	931.664	2	2.3	20		2.92667	0.19	12	155	0.497976	30	1
26	706.828	932.522	3	3	18	188	3.34333	0.46	16	160	0.354359	26	1
27	702.041	936.223	3	2.7	28	182	3.14667	0.1	12	320	0.403688	24	1
28	709.794	934.123	1	1.3	0				1	65	0	55	0
29	714.748	930.47	4	3.7	21	147	3.68333	0.33	14	345	0.122679	40	1
30	716.4	929.562	2	2	4.5		5.84333	0.08	4	135	0.787356	30	1
31	718.04	933.224	2	2.3	17	85	4.02667	0.17	10	255	0.320044	28	1
32	720.349	934.269	2	2	10.5	67	4.04	0.08	8	225	0.372613	27	1
33	723.912	934.291	2	2	2				2	95	0	65	0
34	728.711	934.174	3	3	18.5	150	3.47333	0.3	10	197.5	0.173181	85	1
35	731.842	935.345	3	3.3	30	150	3.56333	0.24	15	287.5	0.169987	48	1
36	731.597	931.854	2	2	6	69	4.26	0.2	4	180	0.191785	70	1
37	732.591	926.309	2	2	12.5	65	3.54667	0.2	8	230	0.15087	65	1
38	733.221	923.361	2	2	13.5	49	4.62333	0.37	9	255	0.185405	25	1
39	732.076	921.837	3	3	7	72	3.96	0.28	6	125	0.512434	55	1
40	731.017	920.584	2	2	5		3.82333	0.33	4	160	0.602224	58	1
41	729.613	920.732	2	2	15	42	3.88667	0.23	12	210	0.102528	66	1
42	732.444	920.344	2	2.3	3.5				2	145	0.456856	58	0
43	732.037	915.729	3	3	3				3	130	0.710706	40	0
44	731.648	915.738	2	2.3	10		3.74333	0.25	6	210	0.212632	45	1
45	732.226	913.962	4	4.3	12.5	90	3.90333	0.44	7	155	0.340707	40	1
46	734.628	914.159	2	2.3	2				2	107.5	0.0309293	15	0
47	732.094	912.027	3	2.7	6	69	5.12	0.24	5	170	0.387299	25	1
48	732.138	908.712	2	2	1.5				2	75	0.90281	30	0
49	733.755	908.851	3	3.3	0				1	40	0.828684	50	0
50	732.714	907.383	2	1.7	0				1	55	0.917722	10	0
51	734.2	901.336	2	2	1				2	85	0.0240043	-	0
52	732.332	902.78	5	5	33		4.43	0.48		220		-	1
53	733.805	898.881	5	5	31		3.85	0.34	8	200		-	1
54	736.269	902.428	4	4	42		3.59667	0.25	14	450		-	1
55	730.557	891.787	3	3	42	186	3.49	0.45	13	455	0.444979	10	1
56	730.961	896.009	4	4	23.5	192	3.73	0.31	14	230	0.268418	-	1
57	730.793	891.3	3	3	0		3.02	0.47	17	375	0.420353	-	1
58	730	889	2	2.3	0				1	42.5	0.930411	-	0
59	726.727	896.414	2	2	2.5				2	127.5	0.850712	-	0
60	725.166	892.821	4	4	32		3.10667	0.37	13	190	0.414007	-	1
61	724.907	894.406	2	2	0				1	50	0.929833	-	0
62	724.44	895.715	2	1.7	2				2	61	0.891892	-	0
63	723.231	896.593	4	4	48		4	0.18	17	475	0.24483	2	1
64	719.517	901.447	3	3	36	149	3.61333	0.09	14	255	0.541599	2	1
65	717.368	890.883	2	2	0				1	15.5	0	80	0
66	711.898	895.356	2	2	0				1	36	0	30	0
67	710.129	896.889	2	2.3	2				2	114.5	0.295351	15	0
68	707.662	899.491	3	2.7	26.5	158	3.57667	0.29	14	310	0.375295	25	1
69	696.902	901.556	2	2.3	29	153	4.38667	0.33	13	257.5	0.386811	45	1
70	694.17	898.031	2	2	20	148	3.13333	0.27	8	280	0.0685838	48	1
71	688.788	899.745	4	3.7	17	62	2.94667	0.16	11	170	0.326075	42	1
72	694.525	903.244	3	3.3	39		3.35333	0.55	17	310	0.221197	18	1
73	689	899	2	2	1.5				2	135	0.847814	-	0
74	690.345	907.317	5	5	21		4.28667	0.2	9	290		20	1
75	691.662	908.818	5	5	27		3.59667	0.02	11	320		10	1
76	692.57	908.114	3	3.3	16	150	3.41333	0.25	10	320	0.114079	26	1
77	693.652	907.527	5	5	20		3.93	0.44	9	270		28	1
78	694.089	909.538	3	3	0				0.4	17.5	0.869241	7	0
79	694.227	909.194	3	3	0				1	40	0.901032	-	0
80	691.419	912.154	4	4	27	183	3.79	0.16	10	240	0.209883	5	1
81	693.7	912.76	3	3	14.5	155	3.18667	0.04	9	187.5	0.311702	45	1
82	693.992	923.233	2	2.3	33.5		3.59333	0.27	14	335	0.387369	38	1
83	691.519	927.183	2	2	7	73	3.59	0.11	5	170	0.713241	28	1
84	694.046	925.849	3	3.3	46		2.9	0.34	13	450	0.303933	30	1
85	695.882	927.426	3	3	3				3	117.5	0.828025	10	0
86	704.884	928.809	3	3	17	181	3.61333	0.17	10	147.5	0.380447	56	1
87	711.176	926.554	3	3.3	0				2	90	0.626978	10	0
88	711.429	926.814	3	3	3.1		4.47333	0.3	3	115	0.448372	12	1
89	711.789	927.947	2	2	0				1	30	0.351854	50	0
90	712.733	927.04	3	3	1.8				2	65	0.675778	10	0
91	713.093	927.578	3	2.7	4.5		5.62333	0.69	4	110	0.594465	8	1
92	712.973	925.606	2	2.3	9.5	83	5.14333	0.39	6	192.5	0.375317	20	1
93	714.162	927.487	3	3	2.7				2	60	0.745187	-	0
94	713.985	927.045	2	2	0				1	20	0.891628	-	0
95	714.109	926.309	3	3	6	42			5	125	0.436511	8	0
96	714.239	925.579	3	3.3	3				3	100	0.608343	8	0
97	715.47	926.967	3	3	2.5				3	90	0.580442	12	0
98	715.658	927.16	3	3	2.5				3	105	0.566572	14	0
99	714.227	925.211	3	3.3	0				1	40	0.739386	20	0
100	721.428	930.572	3	3.3	17	81	3.73667	0.37	11	300	0.158522	50	1
101	724.608	926.721	2	2.3	33	143	3.98333	0.31	19	335	0.0383874	72	1
102	725.316	930.877	3	3	0				1	30	0	55	0
103	727.545	923.114	5	5	16		4.59333	0.25	7	250		-	1
104	727.531	922.735	5	5	13.5		4.33667	0.35	6	260		83	1
105	729.665	923.06	3	3	0				1	30	0.0580275	72	0
106	725.054	916.262	2	2.3	28	122	3.21333	0.39	17	310	0.0344545	70	1
107	727.654	915.392	2	2.3	5.5		4.91333	0.36	3	190	0.464488	65	1
108	729.091	912.483	3	3	7	73	4.94333	0.26	6	150	0.376689	45	1
109			4	4	0					20			0
110	729.758	910.679	3	3	10.5	64	4.07333	0.58	7	255	0.526111	45	1
111	730.833	909.8	3	3	2				2	85	0.831608	30	0
112	726.575	909.261	4	4	2.5				3	77.5	0.852639	20	0
113	729.912	905.585	4	4	46	153	3.17	0.29	15	530	0.304679	20	1
114	727.036	905.448	4	4	33	152	3.39	0.38	15	455	0.494695	20	1
115	729.954	904.102	4	4	0				0.2	7.5	0.986395	-	0
116	729.825	900.234	2	2	5	64	4.84667	0.45	4	175	0.499493	5	1
117	728.951	899.827	2	2	4.5	36	5.28	0.36	3	125	0.636705	-	1
118	731.286	900.297	2	2	0				1	30	0.834978	-	0
119	730.685	899.192	2	2.3	0				1	65	0.578223	-	0
120	730.594	899.302	2	2	0				2	55	0.581209	10	0
121	727.413	898.334	3	3	10.5	74	4.95	0.5	8	212.5	0.371037	30	1
122	719.757	899.691	3	3.3	29.8	193	3.44667	0.12	14	190	0.535211	+	1
123	720.253	903.591	5	5	26.5		3.91333	0.11	11	270		10	1
124	718.866	901.071	2	2.3	0				22	12.5	0.396378	23	0
125	708.664	900.005	2	2	32	191	3.61333	0.63	15	317.5	0.371786	18	1
126	709.203	902.02	5	5	19		3.57667	0.19	11	260		9	1
127	707.815	899.721	2	1.7	26.5	179	2.53333	0.12	10	235	0.582932	5	1
128	708.07	903.456	5	5	15.5		3.93333	0.34	11	200		11	1
129	707.793	903.13	4	3.7	29.5		3.20333	0.43	12	240	0.45451	5	1
130	705.307	905.367	2	2.3	32		2.97333	0.59	15	340	0.437942	3	1
131	704.81	966.455	2	2.3	24.5	157	2.92	0.17	14	262.5	0.490204	-	1
132	700.715	903.533	3	3.3	15		3.17	0.11	6	200		5	1
133	702.505	907.838	2	2	27	174	2.82	0.4	14	265	0.226136	3	1
134	698.061	903.522	2	2	22	184	3.57333	0.15	9	380	0.302096	15	1
135	696.78	903.169	2	2.3	16	176	3.84333	0.45	6	165	0.660932	35	1
136	694.777	844.644	3	3.3	2.5				2	80	0	28	0
137	694.873	830.255	4	4	8		5.25667	0.34	5	75	0	30	1
138	696.335	828.232	4	4	4		4.54333	0.3	4	125	0	33	1
139	700.415	910.764	4	4	12		2.73667	0.38	5	110	0.273818	32	1
140	696.323	916.997	4	4	21.5		2.45667	0.3	8	210	0.295593	50	1
141	697.012	918.377	3	3	23	191			12	200	0.260356	50	0
142	697.443	911.569	3	3	20.5	169	2.5	0.12	12	290	0.041578	55	1
143	701.657	914.313	2	2.3	8	61	3.29667	0.28	5	110	0	45	1
144	700.709	918.183	4	4	26.5	190	2.67333	0.25	9	225	0.0280967	48	1
145	700.269	920.995	2	2	2				2	75	0.272516	42	0
146	698.14	922.699	4	3.7	32	189	2.58333	0.17	11	250	0.215223	30	1
147	698.678	923.97	2	2	0				2	55	0.86891	-	0
148	699.784	923.351	2	1.7	2				2	80	0.842695	10	0
149	700.505	924.217	4	4.3	23		3.31	0.6	11	240		20	1
150	703.614	923.337	3	3	37	193	2.64333	0.12	14	325	0.0777723	18	1
151	707.255	922.837	2	2.3	2.5				2	100	0.849837	-	0
152	709.161	925.138	2	2	0				1	27.5	0.963855	68	0
153	707.908	923.784	3	3	0				1	50	0.88759	18	0
154	709.381	922.438	2	2	43	192	2.62	0.05	16	415	0.0603654	35	1
155	715.665	923.49	2	2.3	4		4.23333	0.4	3	120	0	12	1
156	720.024	921.147	3	2.7	15.5	140	2.94333	0.23	8	185	0.363522	20	1
157	721.01	922.038	4	3.7	20.5	153	3.11333	0.11	8	225	0.239806	38	1
158	719.322	915.265	3	3	8.5	60	3.42	0.15	6	160	0.214928	40	1
159	721.966	912.77	2	2	3				3	132.5	0	58	0
160	725.224	908.011	2	2	36	184	2.69	0.47	16	430	0.291913	20	1
161	723.438	908.079	2	2	0				1	59	0.928277	12	0
162	721.964	909.151	3	2.7	2.5				2	75	0.893855	33	0
163	724	901	2	2.3	28	177	3.04667	0.06	16	260	0.465322	-	1
164	715.599	908.038	4	4	22.5		3.82667	0.31	9	135	0.579446	10	1
165	714.459	909.805	4	4	23		3.05	0.44	10	100	0.554211	7	1
166	713.491	909.081	4	4	29	189	3.42667	0.37	10	260	0.552554	5	1
167	714.531	901.392	5	5	19	165	3.72667	0.19	11	230		r	1
168	712.84	907.713	2	2.3	39.5	186	4.16	0.26	14	445	0.248052	+	1
169	712.125	908.493	3	3	22.5	190	3.54333	0.24	8	180	0.594307	r	1
170	702.549	905.806	2	2	0				1	50	0.928496	35	0
171	704.857	908.191	5	5	19.5		3.53667	0.29	8	200		5	1
172	707.99	907.322	3	2.7	22	175	2.89	0.32	9	215	0.522822	7	1
173	705.354	909.911	2	2	20.5	182	3.82	0.3	7	195	0.608418	5	1
174	705.617	910.958	2	2	31	185	3.07667	0.06	11	310	0.211798	5	1
175	707.324	914.191	5	5	31		3.28667	0.61	10	270		15	1
176	705.096	917.632	3	3	8.5		4.41333	0.14	6	155	0	50	1
177	707.558	916.945	2	2	0				1	30	0	32	0
178	709.755	917.08	4	4	1.5				2	57.5	0	45	0
179	711.569	917.04	2	2	45				2	80	0.519545	-	0
180	711.961	917.669	2	2	1				2	82.5	0.587243	-	0
181	712.171	917.28	2	2.3	3				3	132.5	0.304057	45	0
182	713.738	916.346	3	3	3				3	112.5	0.0758715	38	0
183	715.316	918.968	2	2	6.5	43	4.72	0.82	5	172.5	0	15	1
184	716.525	912.232	2	2	30	189	2.92333	0.05	14	375	0.114497	18	1
185	733.348	941.156	3	3.3	68.5	157	3.13667	0.22	15	475	0.060088	22	1
186	732.446	946.122	3	3	12.5	87	3.35333	0.33	7	225	0.256356	55	1
187	731.154	950.386	2	2	1.5				2	55	0	68	0
188	734.083	956.437	3	3	10		3.18667	0.21	6	140	0	50	1
189	731.81	962.344	2	2	9.5	42	3.57667	0.21	6	200	0.355791	42	1
190	732.964	964.909	2	2	23		2.91333	0.29	9	330	0.0959696	38	1
191	729.253	962.037	2	2	0				1	45	0	62	0
192	730.293	963.593	3	2.7	6.5	72	3.35667	0.1	4	105	0.435241	20	1
193	730.208	964.531	3	3.3	2				2	100	0.677049	10	0
194	730.678	965.043	3	3.3	0				1	32.5	0.725513	5	0
195	727.33	962.957	3	3	0.5				1	42.5	0.883411	28	0
196	723.46	963.793	2	2	29	114	2.61667	0.16	11	450	0.298221	35	1
197	723.264	961.801	2	1.7	18.5	41	3.37667	0.27	9	412.5	0.532415	55	1
198	724.664	952.842	3	3	33		3.02	0.21	14	255	0.447791	40	1
199	728.076	947.228	3	3	10.5		3.54667	0.02	6	225	0.0137154	38	1
200	727.799	945.333	2	2.3	0.5				1	45	0.752753	40	0
201	727.546	944.719	2	2.3	0				1	34.5	0.417522	35	0
202	726.785	944.582	2	2	1.5				2	85	0.068745	50	0
203	726.693	946.386	2	2	0				1	45	0.873016	40	0
204	725.844	938.735	4	3.7	18	129	3.33333	0.09	10	225	0.187313	70	1
205	723.736	939.918	3	2.7	26	141	2.87667	0.47	9	240	0.181311	65	1
206	719.329	935.528	4	3.7	3.5		3.42667	0.24	3	97.5	0.608947	20	1
207	719.573	936.243	3	3	6.5		3.45333	0.07	5	180	0.389627	15	1
208	719.132	935.923	4	4	1.5				2	75	0.694056	15	0
209	719.326	936.844	3	3	3.5				3	125	0.607651	10	0
210	719.122	938.903	2	2	4.5		3.92667	0.36	3	127.5	0.0525335	40	1
211	717.276	942.676	2	2	45	192	3.13	0.2	13	62.5	0	20	1
212	723.441	945.744	3	3	11	71	3.75	0.43	7	200		33	1
213	722.294	945.471	2	2.3	2				2	65	0.459285	36	0
214	722.599	946.991	2	2.3	7		3.44	0.06	5	175	0.0269349	20	1
215	718.382	948.594	2	2	8.5	68	4.37667	0.41	5	195	0.401022	40	1
216	719.149	950.128	3	2.7	7.5		4.43333	0.55	6	170	0.377567	42	1
217	719.275	951.191	2	2.3	3.5				3	145	0.453118	40	0
218	721.551	956.894	2	2	4				3	125	0.640857	48	0
219	719.225	959.954	2	1.7	14	92	3.53667	0.04	8	170	0.442648	60	1
220	718.823	960.695	3	3	10	91	3.94	0.07	7	215	0.593168	48	1
221	716.805	957.644	3	3	10		3.76667	0.15	6	190	0.104566	38	1
222	713.042	964.046	3	2.7	42.5	177	3.34	0.39	14	625	0.0727736	30	1
223	711.744	960.808	3	3	3.5				2	107.5	0.855679	31	0
224	685.299	945.024	5	5	33.5		4.91667	0.24	4	230	0.702731	28	1
225	711.131	956.72	2	2	37				14	325	0.406535	78	0
226	710.013	956.997	2	2	2.5				2	100	0.777729	55	0
227	709.256	956.653	2	2	0				1	27.5	0.885677	42	0
228	708.987	956.903	2	2	0				1	50	0.834695	40	0
229	708.971	957.263	2	2	43				16	415	0.357307	40	0
230	709.578	957.501	3	3.3	4		4.84667	0.19	3	120	0.749682	-	1
231	709.273	956.363	2	2	15.5				8	185	0.584677		0
232	713.877	954.083	4	4	3.5		4.78	0.01	3	60	0.00888975	38	1
233	716.819	951.501	3	3.3	6.5		4.43333	0.4	5	90	0.419332	35	1
234	715.856	951.634	2	2	0				1	30	0.925208	30	0
235	715.729	949.165	2	2	17	151	3.66	0.08	8	285	0.113189	10	1
236	714.231	941.182	2	2.3	8	69	4.56	0.3	4	190	0.149283	56	1
237	713.133	938.802	3	3	11.5	126	4.01	0.04	7	185	0.252459	28	1
238	714.541	936.974	2	2.3	13	83	4.29333	0.26	6	205	0.322512	65	1
239	714.127	934.967	3	3	9.5	74			7	195	0.290293	62	0
240	712.642	940.425	3	3	6		3.88667	0.27	3	105	0.449506	58	1
241	712.71	941.042	2	2	0				1	40	0.741872	40	0
242	709.076	940.732	2	2.3	17.5	135	3.49667	0.08	10	230	0.169291	38	1
243	709.53	942.066	3	3.3	3				3	102.5	0.772064	52	0
244	708.786	947.725	4	4	39	186	3.4	0.15	10	255	0.193028	4	1
245	709.986	949.634	2	2	1.5				2	62.5	0.699218	-	0
246	709.939	949.711	2	2.3	0				1	27.5	0.762032	-	0
247	709.513	949.546	2	2.3	0				1	32.5	0.812594	-	0
248	709.439	952.64	3	3	31.5	181	3.23667	0.12	11	285	0.514001	15	1
249	707.906	953.876	4	4	48	183	3.43333	0.12	15	415	0.340247	-	1
250	706.824	955.937	2	2.3	0				1	38	0.93833	52	0
251	705.179	958.242	2	2	13		3.36667	0.07		220		66	1
252	707.322	961.156	3	3	3.5				2	110	0.584696	15	0
253	704.654	966.758	2	2	26	126	3.74333	0.02	13	165	0	20	1
254	700.026	962.544	3	2.7	37		4.27667	0.44	16	335	0.0664828	40	1
255	700.149	962.725	3	3.3	0				1	27.5	0.933735	33	0
256	696.237	961.633	4	4	19	162	3.18333	0.19	8	270	0.519883	62	1
257	696.575	963.57	2	2.3	0.5				2	37.5	0.789224	-	0
258	696.633	963.329	2	2.3	0				1	22.5	0.762378	25	0
259	695.633	961.522	2	2	2				2	140	0.812523	20	0
260	695.383	961.138	2	2.3	23	159	3.69333	0.57	13	245	0.283697	53	1
261	700.092	953.186	3	2.7	22		3.32	0.32	9	215	0.447969	10	1
262	700.066	950.736	3	3.3	38	156	3.26667	0.34	15	345	0.107638	12	1
263	706.085	947.277	3	2.7	10.5	158	3.30667	0.22	6	120	0.599301	5	1
264	706.197	944.617	2	2	46		3.62	0.19	17	330	0.234403	6	1
265	704.234	940.889	3	3.3	40		3.41	0.16	16	370	0.382661	4	1
266	701.691	939.911	3	3	38	184	3.32667	0.11	12	380	0.443022	8	1
267	701.757	936.648	2	2	20.5	158	3.25667	0.18	9	230	0.558363	35	1
268	699.86	935.716	1	1.3	0				1	28.5	0.93734	80	0
269	696.38	940.397	2	2	33	164	3.41333	0.07	13	325	0.082877	28	1
270	695.925	944.506	2	2	5		4.09667	0.33	4	130	0.068642	38	1
271	692.593	955.47	2	2	23	152	3.44667	0.22	16	235	0.248513	62	1
272	693.479	955.944	2	2.3	14	140	3.39	0.4	11	200	0.480624	57	1
273	691.091	964.045	4	4	18	145	3.35333	0.07	12	240	0.0787762	54	1
274	688.05	969.279	2	2	24	159	3.36333	0.14	14	275	0	40	1
275	686.905	964.18	4	3.7	10.5	137	3.97333	0.2	6	125	0.642239	21	1
276	686.975	962.397	3	3.3	13.5	144	3.22333	0.19	7	180	0.635124	20	1
277	684.784	962.158	3	3.3	12.5	140	3.51667	0.35	8	160	0.61699	24	1
278	685.876	961.017	3	3	44		3.83	0.74	14	475	0.110124	42	1
279	682.487	952.335	3	3.3	60				14	475	0.355948	4	0
280	684.482	952.076	2	2	28	123	3.96333	0.52	17	255	0.461191	30	1
281	683.672	943.972	2	2	22	145	3.51667	0.3	16	360	0.322743	20	1
282	685.089	939.306	2	2.3	22	132	3.47667	0.2	12	260	0.353896	27	1
283	688.309	937.45	3	3	28	144	3.52	0.08	12	410	0.161744	37	1
284	686.58	934.744	3	3.3	9.5	66	4.08667	0.34	6	140	0.557016	70	1
285	682.109	934.168	4	4	22		3.72	0.19	14	325	0.00729823	72	1
286	676.171	934.441	3	3	12	74	3.83667	0.06	10	200	0	45	1
287	680.49	943.099	3	2.7	32	126	3.2	0.19	16	380	0.200855	62	1
288	681.848	945.436	3	3	16		4.12667	0.21	9	175	0.627978	20	1
289	679.043	953.142	3	2.7	37	96	3.31333	0.2	16	410	0.444946	14	1
290	680.44	951.191	3	3	0.5				1	75	0.925809	-	0
291	679.044	956.362	3	3	27	129	3.23667	0.06	7	270	0.439924	12	1
292	677.171	959.476	3	3	0				1	29	0.522187	-	0
293	678.603	957.407	2	2	0				1	31.5	0.904827	-	0
294	679.076	960.474	2	2.3	9	75	4.45667	0.27	6	120	0	6	1
295	675.784	959.834	4	4	5		4.96667	0.68	4	150	0.0038945	12	1
296	671.694	959.68	2	2	3				2	142.5	0.0552862	68	0
297	663.688	961.226	3	3	0				2	57.5	0.851151	62	0
298	664.346	961.256	3	2.7	9	55	4.07667	0.4	6	120	0.647407	57	1
299	663.035	961.863	2	2.3	0				0.3	11	0.980392	19	0
300	662.285	963.377	3	3	3				3	82.5	0.00134262	30	0
301	663.044	962.889	3	3	0				0.4	17.5	0.183693	22	0
302	661.789	957.115	2	2	17.5	153	3.17667	0.11	9	280	0.211945	28	1
303	667.232	950.139	3	3.3	23.5	161	3.45333	0.24	12	317.5	0.0372333	33	1
304	659.389	954.661	2	2	21	58	3.52333	0.35	10	275	0.123283	30	1
305	666.582	960.4	2	2	43	179	3.58333	0.23	15	410	0.0431589	27	1
306	669.217	954.185	2	2.3	4.5		4.67667	0.49	4	160	0.0257125	2	1
307	675.262	951.719	3	3.3	48	150	3.34	0.19	16	485	0.190998	12	1
308	672.005	949.408	3	3.3	41	103	3.82333	0.06	10	70	0.607843	28	1
309	673.12	943.478	3	3.3	10.5	84	3.63333	0.1	9	140	0.0201374	56	1
310	673.532	939.4	3	3	27	113	3.38333	0.13	16	295	0.0306152	60	1
311	672.986	941.02	3	3.3	3				2	140	0.852545	30	0
312	671.375	942.04	2	2	0				1	21.5	0	30	0
313	667.855	944.489	3	3.3	3		4.00333	0.13	3	140	0	62	1
314	663.671	950.16	1	1	7		3.75667	0.07	5	195	0.22418	-	1
315	660.461	947.535	2	2	14	71	4.12667	0.31	10	165	0	55	1
316	660.576	943.864	2	2	2.5				2	90	0	12	0
317	662.912	940.227	2	2.3	14				8	170	0	45	0
318	668.315	935.783	2	2	44	141	3.88667	0.15	13	65	0	28	1
319	677.895	929.007	3	3	15	76	3.58	0.04	9	270	0.0113237	72	1
320	685.666	925.072	5	5	19.5		3.32667	0.08	8	210		59	1
321	686.648	924.872	2	2.3	24	144	3.92333	0.41	11	425	0.0437521	33	1
322	675.746	921.281	2	2.3	34	117	3.16	0.2	13	430	0.344532	35	1
323	675.297	925.35	4	3.7	6		4.13667	0.32	5	160	0.732872	60	1
324	671.049	928.396	3	2.7	13	70	3.85	0.08	8	190	0.398023	83	1
325	668.633	928.955	3	3.3	11	72	3.45	0.11	7	345	0.370996	62	1
326	664.802	932.074	2	1.7	36	184	3.62333	0.19	16	315	0.295651	15	1
327	662.106	934.104	3	3	18	138	3.73333	0.06	9	335	0.258938	75	1
328	661.874	928.54	2	2.3	38	176	4.12333	0.17	20	380	0.246092	13	1
329	664.626	926.014	4	4	35	151	3.48	0.15	12	425	0.311767	18	1
330	674.133	923.979	2	2.3	41.5	181	3.59	0.28	14	390	0.295801	23	1
331	661.477	931.241	5	5	38		3.28667	0.16	16	380		19	1
332	674.506	918.135	3	3.3	28	159	3.57	0.04	12	265	0.344718	28	1
333	676.442	916.598	5	5	21		3.33333	0.05	7	240		39	1
334	681.506	917.935	3	3	6		4.85667	0.64	5	160	0	30	1
335	684.444	916.42	2	2.3	3.5				3	110	0.686467	10	0
336	684.839	913.696	3	3	4.5		4.39333	0.28	4	150	0.383111	28	1
337	683.565	914.779	3	2.7	14	66	4.02333	0.06	10	195	0.189183	58	1
338	682.912	909.754	4	3.7	4		4.18	0.15	4	85	0.748299	36	1
339	682.231	903.448	4	4.3	37	183	3.33333	0.05	15	375	0.209409	46	1
340	682.525	905.886	2	1.7	4				3	220	0.788747	30	0
341	680.497	904.977	3	3	2				2	42.5	0.843455	22	0
342	681.059	909.243	2	2	29	152	3.51	0.04	11	375	0.247203	38	1
343	673.205	908.522	3	3	14	86	4.18333	0.25	9	215	0.595124	37	1
344	673.355	909.294	3	3	25	157			11	280	0.557304	20	0
345	672.315	911.067	4	3.7	49	187	3.56333	0.21	16	495	0.126623	14	1
346	665.496	906.881	3	3.3	5.5		4.06333	0.21	5	165	0.608247	10	1
347	674.036	913.519	5	5	33		3.31333	0.21	12	260		12	1
348	678.619	915.132	5	5	33				10	250		29	0
349	682.364	914.117	3	2.7	4		4.31333	0.41	3	125	0.540131	44	1
350	679.99	910.773	2	2.3	20.5	124	3.39333	0.12	12	220	0.452287	23	1
351	664.76	918.701	3	3.3	35.5		3.41	0.26	9	300	0.389397	33	1
352	662.746	921.668	5	5	47				12	300		10	0
353	665.165	920.163	5	5	15				5	250		8	0
354	664.219	918.789	2	2.3	25	119	3.05333	0.38	11	245	0.463432	42	1
355	660.038	914.78	4	3.7	33.5	154	3.65333	0.19	16	440	0.0405055	52	1
356	663.978	910.386	3	2.7	10	95	4.15333	0.22	7	230	0.0828161	48	1
357	666.858	906.447	2	2.3	11		3.87667	0.16	8	190	0.476233	62	1
358	666.239	906.225	3	2.7	12	84	4.12667	0.25	8	285	0.293727	60	1
359	667.423	903.199	3	3	2.5				2	85	0.150038	50	0
360	670.436	902.701	3	3.3	15.5	73	4.31	0.42	10	190	0	48	1
361	675.268	898.251	2	2	28.5		3.42667	0.21	13	220	0.0938102	28	1
362	680.541	899.874	2	2	28	158	3.49667	0.38	13	320	0.266107	29	1
363	673.451	898.192	3	3	14	127	3.83	0.14	7	150	0.382463	63	1
364	673.005	893.054	4	4.3	15	144	3.57333	0.07	6	225	0.333077	70	1
365	678.953	886.618	2	2.3	3.5		4.73333	0.48	3	110	0	28	1
366	676.665	889.959	2	2.3	9	73	4.81333	0.27	5	190	0	39	1
367	672.04	893.884	2	2	16.5	93	3.83667	0.17	9	200	0.277997	58	1
368	668.23	897.024	2	2.3	14	78	4.19	0.34	11	235	0	64	1
369	662.784	905.843	2	2	6.5		3.99333	0.24	4	140	0.365002	68	1
370	658.232	906.966	2	1.7	31	150	3.51667	0.2	13	425	0.177544	40	1
371	658.572	895.038	2	2.3	5.5		4.27	0.17	4	115	0.08918	20	1
372	660.517	890.331	2	2.3	0				1	65	0.812032	47	0
373	658.523	901.034	2	2	56	158	3.39	0.15	13	527.5	0.109056	35	1
374	664.051	889.845	2	2.3	25	99	3.75	0.54	15	400	0.191598	30	1
375	667.941	891.136	3	3	8	67	4.49333	0.35	6	130	0.290322	63	1
376	670.227	888.929	2	2.3	14.5		3.6	0.48	7	195	0.00274855	70	1
377	667.244	888.786	3	3.3	7		4.03333	0.41	4	87.5	0.685254	49	1
378	667.499	889.485	4	4	5.5		4.78	0.46	3	95	0.661909	55	1
379	665.184	889.065	2	2.3	21	118	4.11667	0.08	10	280	0.568088	37	1
380	725.837	955.827	4	4	40	162			15	500	0.176912	44	0
